# Supplementary material for: Genome-wide analysis of family-1 UDP glycosyltransferases (UGT) and identification of UGT genes for FHB resistance in wheat (Triticum aestivum L.)
Source: BMC Plant Biol. 2018 Apr 19;18:67. doi: 10.1186/s12870-018-1286-5 (PMC5909277; doi:10.1186/s12870-018-1286-5)
Supplement: Supplementary file 1 — Table S1. List of the selected UGT genes and their primers sequences used for the RT-qPCR expression assay. (XLSX 9 kb) [file 12870_2018_1286_MOESM1_ESM.xlsx]

## Sheet: Sheet1
Supplemental Table 1. List of the selected UGT genes and their primers sequences used for qRT-PCR expression assay.
Sr. No	UGT genes	Primer sequences (5'-3')
1	TRIAE_CS42_4DL_TGACv1_343563_AA1136610	AAAGTGCCAAGGAAAGAGTG
		TTCCAGGTGCTAAACAATGA
2	TRIAE_CS42_3DS_TGACv1_274000_AA0934260	CAATCCAAATCGACAGCATA
		AATTGTACATAACGGCGAAA
3	TRIAE_CS42_3B_TGACv1_228792_AA0827590	TTCGAGGAGTGTGTCAAAAA
		CAGCAGCTTCTCATTCAAAA
4	TRIAE_CS42_6BL_TGACv1_499376_AA1580390	AGCTGACGAACGGATATCTT
		AATTGTACATAACGGCGAAA
5	TRIAE_CS42_3DL_TGACv1_251733_AA0884380	CTGCCGGTCTTCTACTCATT
		TACACGAGTGCTTCATCGTC
6	TRIAE_CS42_1AL_TGACv1_000696_AA0017290	AGTCCACCCACTTTGCTTAG
		AGGACATGGAAGGAGATGAA
