# Supplementary material for: Genome-wide analysis of family-1 UDP glycosyltransferases (UGT) and identification of UGT genes for FHB resistance in wheat (Triticum aestivum L.)
Source: BMC Plant Biol. 2018 Apr 19;18:67. doi: 10.1186/s12870-018-1286-5 (PMC5909277; doi:10.1186/s12870-018-1286-5)
Supplement: Supplementary file 3 — Table S2. List of the Arabidopsis UGT genes used in this study for the identification of the phylogenetic groups. (XLSX 9 kb) [file 12870_2018_1286_MOESM3_ESM.xlsx]

## Sheet: Sheet1
Supplemental Table 2. List of the Arabidopsis UGT genes used in this study for the identification of the phylogenetic groups.
Sr. No.	Gene Name	GenBank Accession No.
1	AtUGT71B1	NP_188812.1
2	AtUGT72C1	CAB16822.1
3	AtUGT73C1	NP_181213.1
4	AtUGT74C1	NP_180738.1
5	AtUGT75C1	NP_193146.1
6	AtUGT76B1	NP_187742.1
7	AtUGT78D3	NP_197205.1
8	AtUGT79B1	NP_200217.1
9	AtUGT82A1	NP_188864.1
10	AtUGT83A1	NP_186859.1
11	AtUGT84A4	NP_193285.1
12	AtUGT85A1	NP_193285.1
13	AtUGT86A1	NP_181234.1
14	AtUGT87A1	NP_180576.1
15	AtUGT88A1	NP_850597.1
16	AtUGT89B1	NP_177529.2
17	AtUGT90A1	NP_179281.3
18	AtUGT91A1	AAD15567.1
