# Supplementary material for: Genome-wide analysis of family-1 UDP glycosyltransferases (UGT) and identification of UGT genes for FHB resistance in wheat (Triticum aestivum L.)
Source: BMC Plant Biol. 2018 Apr 19;18:67. doi: 10.1186/s12870-018-1286-5 (PMC5909277; doi:10.1186/s12870-018-1286-5)
Supplement: Supplementary file 4 — Table S3. The intron information of the wheat UGT genes. (XLSX 35 kb) [file 12870_2018_1286_MOESM4_ESM.xlsx]

## Sheet: Introns insertions
	SUPPLEMENTAL TABLE 3. The intron information of the wheat UGT genes.
No.	Gene stable ID	Groups	Transcript length (including UTRs and CDS)	Amino acid length	No. of exons	No. of introns	Intron phase(s)	Size of first intron (bp)	Position of first intron in CDS	Position of first intron in protein	Size of second intron (bp)	Position of second intron in CDS	Position of second intron in protein	Size of third intron (bp)	Position of third intron in CDS	Position of third intron in protein	Introns insersions event
																	I-1	I-2	I-3	I-4	I-5	I-6	I-7	I-8	I-9	I-10
1	TRIAE_CS42_5AL_TGACv1_375929_AA1229020	A	1895	476	1	0	-	-	-	-	-	-	-	-	-	-
2	TRIAE_CS42_4BS_TGACv1_329455_AA1101520	A	1635	461	2	1	0	333	429	143	-	-	-	-	-	-			1
3	TRIAE_CS42_4BS_TGACv1_332581_AA1110480	A	1848	461	2	1	0	281	429	143	-	-	-	-	-	-			1
4	TRIAE_CS42_1AL_TGACv1_000152_AA0004850	A	2006	569	3	2	1,0	82	178	59.3333	77	699	233	-	-	-		1			1
5	TRIAE_CS42_5DL_TGACv1_435855_AA1455600	A	2021	491	2	1	0	81	471	157	-	-	-	-	-	-				1
6	TRIAE_CS42_5BL_TGACv1_406579_AA1347330	A	2006	491	2	1	0	79	471	157	-	-	-	-	-	-				1
7	TRIAE_CS42_4BS_TGACv1_327950_AA1079620	A	2063	576	2	1	2	585	1340	446.667	-	-	-	-	-	-								1
8	TRIAE_CS42_5BL_TGACv1_405759_AA1334850	A	1547	464	1	0	-	-	-	-	-	-	-	-	-	-
9	TRIAE_CS42_5BL_TGACv1_406257_AA1343160	A	2159	473	2	1	0	114	423	141	-	-	-	-	-	-			1
10	TRIAE_CS42_5AL_TGACv1_375684_AA1225590	A	2100	475	2	1	0	99	420	140	-	-	-	-	-	-			1
11	TRIAE_CS42_2DS_TGACv1_178033_AA0589680	A	2268	467	1	0	-	-	-	-	-	-	-	-	-	-
12	TRIAE_CS42_2BS_TGACv1_146286_AA0461540	A	1745	466	1	0	-	-	-	-	-	-	-	-	-	-
13	TRIAE_CS42_2AS_TGACv1_112708_AA0343800	A	1692	465	1	0	-	-	-	-	-	-	-	-	-	-
14	TRIAE_CS42_5AL_TGACv1_375893_AA1228550	A	1685	461	1	0	-	-	-	-	-	-	-	-	-	-
15	TRIAE_CS42_5DS_TGACv1_457896_AA1490570	A	1698	454	1	0	-	-	-	-	-	-	-	-	-	-
16	TRIAE_CS42_5BS_TGACv1_424806_AA1391870	A	1495	444	1	0	-	-	-	-	-	-	-	-	-	-
17	TRIAE_CS42_2BS_TGACv1_146276_AA0461240	A	1805	458	1	0	-	-	-	-	-	-	-	-	-	-
18	TRIAE_CS42_4AL_TGACv1_293019_AA1000030	A	1840	452	2	1	0	79	372	124	-	-	-	-	-	-			1
19	TRIAE_CS42_5AL_TGACv1_375188_AA1217460	A	1662	429	1	0	-	-	-	-	-	-	-	-	-	-
20	TRIAE_CS42_7BL_TGACv1_577547_AA1878460	A	1516	420	1	0	-	-	-	-	-	-	-	-	-	-
21	TRIAE_CS42_1AL_TGACv1_001652_AA0033630	A	1019	324	3	2	0,0	236	414	138	240	969	323	-	-	-			1			1
22	TRIAE_CS42_7AL_TGACv1_556712_AA1769470	A	1587	419	1	0	-	-	-	-	-	-	-	-	-	-
23	TRIAE_CS42_2BS_TGACv1_146500_AA0466680	B	1981	498	1	0	-	-	-	-	-	-	-	-	-	-
24	TRIAE_CS42_7DL_TGACv1_603403_AA1982990	B	1545	421	2	1	2	100	575	191.667	-	-	-	-	-	-				1
25	TRIAE_CS42_7DS_TGACv1_626811_AA2066910	B	1728	480	1	0	-	-	-	-	-	-	-	-	-	-
26	TRIAE_CS42_U_TGACv1_642463_AA2118110	C	2016	489	1	0	-	-	-	-	-	-	-	-	-	-
27	TRIAE_CS42_7BS_TGACv1_593432_AA1951550	C	1780	470	1	0	-	-	-	-	-	-	-	-	-	-
28	TRIAE_CS42_3AS_TGACv1_211655_AA0692640	D	1591	472	3	2	0,0	71	534	178	1088	864	288	-	-	-				1		1
29	TRIAE_CS42_3AS_TGACv1_211823_AA0694680	D	1980	511	2	1	2	153	482	160.667	-	-	-	-	-	-				1
30	TRIAE_CS42_3AS_TGACv1_211823_AA0694700	D	1759	492	2	1	2	162	482	160.667	-	-	-	-	-	-				1
31	TRIAE_CS42_3DS_TGACv1_272144_AA0915540	D	2090	380	2	1	2	324	494	164.667	-	-	-	-	-	-				1
32	TRIAE_CS42_3AS_TGACv1_210937_AA0681620	D	1821	414	2	1	0	80	732	244	-	-	-	-	-	-					1
33	TRIAE_CS42_U_TGACv1_644603_AA2140590	D	2335	673	1	0	-	-	-	-	-	-	-	-	-	-
34	TRIAE_CS42_3B_TGACv1_228792_AA0827590	D	1591	403	4	3	0,2,0	199	135	45	340	290	96.6667	118	543	181	1	1		1
35	TRIAE_CS42_3AS_TGACv1_211248_AA0687180	D	2194	551	1	0	-	-	-	-	-	-	-	-	-	-
36	TRIAE_CS42_5AL_TGACv1_374728_AA1207660	D	2425	491	1	0	-	-	-	-	-	-	-	-	-	-
37	TRIAE_CS42_1BS_TGACv1_049891_AA0163670	D	3031	536	1	0	-	-	-	-	-	-	-	-	-	-
38	TRIAE_CS42_7BS_TGACv1_592186_AA1932820	D	2015	529	1	0	-	-	-	-	-	-	-	-	-	-
39	TRIAE_CS42_5BL_TGACv1_404233_AA1291500	D	2009	506	1	0	-	-	-	-	-	-	-	-	-	-
40	TRIAE_CS42_5BL_TGACv1_404293_AA1294180	D	1628	497	3	2	0,0	145	1218	406	142	1491	497	-	-	-								1	1
41	TRIAE_CS42_7AS_TGACv1_570575_AA1837870	D	2685	507	1	0	-	-	-	-	-	-	-	-	-	-
42	TRIAE_CS42_3DS_TGACv1_272561_AA0922330	D	1777	498	2	1	0	78	1278	426	-	-	-	-	-	-								1
43	TRIAE_CS42_3B_TGACv1_221877_AA0752320	D	2497	496	2	1	2	405	494	164.667	-	-	-	-	-	-				1
44	TRIAE_CS42_6DS_TGACv1_542680_AA1727420	D	2139	511	1	0	-	-	-	-	-	-	-	-	-	-
45	TRIAE_CS42_3AL_TGACv1_194677_AA0637610	E	2227	475	1	0	-	-	-	-	-	-	-	-	-	-
46	TRIAE_CS42_2DS_TGACv1_178131_AA0591440	E	1867	497	1	0	-	-	-	-	-	-	-	-	-	-
47	TRIAE_CS42_2BS_TGACv1_146843_AA0473870	E	1869	505	1	0	-	-	-	-	-	-	-	-	-	-
48	TRIAE_CS42_2DS_TGACv1_177304_AA0572860	E	1752	462	2	1	0	72	828	276	-	-	-	-	-	-						1
49	TRIAE_CS42_2AL_TGACv1_092977_AA0268460	E	1954	496	1	0	-	-	-	-	-	-	-	-	-	-
50	TRIAE_CS42_1DL_TGACv1_061249_AA0190020	E	1834	486	1	0	-	-	-	-	-	-	-	-	-	-
51	TRIAE_CS42_2BL_TGACv1_133391_AA0442380	E	1859	485	1	0	-	-	-	-	-	-	-	-	-	-
52	TRIAE_CS42_6BS_TGACv1_513285_AA1637340	E	2069	496	1	0	-	-	-	-	-	-	-	-	-	-
53	TRIAE_CS42_3B_TGACv1_220919_AA0723700	E	1778	472	1	0	-	-	-	-	-	-	-	-	-	-
54	TRIAE_CS42_2DS_TGACv1_177189_AA0568300	E	2150	505	1	0	-	-	-	-	-	-	-	-	-	-
55	TRIAE_CS42_7DS_TGACv1_623144_AA2050000	E	1857	447	2	1	0	78	318	106	-	-	-	-	-	-			1
56	TRIAE_CS42_2AL_TGACv1_094526_AA0299210	E	1557	444	2	1	2	77	590	196.667	-	-	-	-	-	-				1
57	TRIAE_CS42_3AL_TGACv1_194443_AA0633160	E	3115	500	3	2	0,0	1842	1152	384	348	1395	465	-	-	-							1		1
58	TRIAE_CS42_3B_TGACv1_221924_AA0753300	E	1630	468	1	0	-	-	-	-	-	-	-	-	-	-
59	TRIAE_CS42_3DL_TGACv1_251733_AA0884380	E	1671	472	1	0	-	-	-	-	-	-	-	-	-	-
60	TRIAE_CS42_1BL_TGACv1_032253_AA0127550	E	1883	504	1	0	-	-	-	-	-	-	-	-	-	-
61	TRIAE_CS42_1DL_TGACv1_062127_AA0209080	E	1939	497	1	0	-	-	-	-	-	-	-	-	-	-
62	TRIAE_CS42_1DL_TGACv1_061472_AA0196220	E	1896	473	1	0	-	-	-	-	-	-	-	-	-	-
63	TRIAE_CS42_2DL_TGACv1_159414_AA0537930	E	1767	482	1	0	-	-	-	-	-	-	-	-	-	-
64	TRIAE_CS42_2AL_TGACv1_095609_AA0312870	E	1945	479	1	0	-	-	-	-	-	-	-	-	-	-
65	TRIAE_CS42_1AL_TGACv1_000696_AA0017290	E	2006	479	1	0	-	-	-	-	-	-	-	-	-	-
66	TRIAE_CS42_5AL_TGACv1_376019_AA1230850	E	2185	491	1	0	-	-	-	-	-	-	-	-	-	-
67	TRIAE_CS42_1BL_TGACv1_032609_AA0132000	E	1682	451	2	1	0	197	1200	400	-	-	-	-	-	-							1
68	TRIAE_CS42_3DL_TGACv1_249823_AA0856930	E	1975	481	1	0	-	-	-	-	-	-	-	-	-	-
69	TRIAE_CS42_1BL_TGACv1_034076_AA0143330	E	1681	423	2	1	0	150	1104	368	-	-	-	-	-	-							1
70	TRIAE_CS42_2DS_TGACv1_178118_AA0591100	E	2263	372	1	0	-	-	-	-	-	-	-	-	-	-
71	TRIAE_CS42_7DS_TGACv1_624130_AA2059090	E	1750	488	1	0	-	-	-	-	-	-	-	-	-	-
72	TRIAE_CS42_7AS_TGACv1_571539_AA1848450	E	1621	469	1	0	-	-	-	-	-	-	-	-	-	-
73	TRIAE_CS42_7BS_TGACv1_592546_AA1940110	E	1945	482	1	0	-	-	-	-	-	-	-	-	-	-
74	TRIAE_CS42_U_TGACv1_642555_AA2119560	E	969	296	1	0	-	-	-	-	-	-	-	-	-	-
75	TRIAE_CS42_1DL_TGACv1_061688_AA0201770	E	6265	386	2	1	2	83	908	302.667	-	-	-	-	-	-						1
76	TRIAE_CS42_5DL_TGACv1_433291_AA1408500	E	1814	490	1	0	-	-	-	-	-	-	-	-	-	-
77	TRIAE_CS42_3B_TGACv1_224677_AA0799850	E	1712	457	2	1	0	137	1368	456	-	-	-	-	-	-									1
78	TRIAE_CS42_3B_TGACv1_221277_AA0735990	E	1839	473	1	0	-	-	-	-	-	-	-	-	-	-
79	TRIAE_CS42_4BS_TGACv1_329471_AA1101760	E	2074	567	2	1	2	2655	1451	483.667	-	-	-	-	-	-									1
80	TRIAE_CS42_3DS_TGACv1_271859_AA0909590	E	1920	560	2	1	0	5132	1563	521	-	-	-	-	-	-										1
81	TRIAE_CS42_U_TGACv1_658309_AA2151750	E	1355	368	1	0	-	-	-	-	-	-	-	-	-	-
82	TRIAE_CS42_1BS_TGACv1_050208_AA0169040	F	1994	542	2	1	1	86	505	168.333	-	-	-	-	-	-				1
83	TRIAE_CS42_2AL_TGACv1_094039_AA0291500	F	1286	363	3	2	0,1	151	417	139	132	763	254.333	-	-	-			1		1
84	TRIAE_CS42_6BS_TGACv1_514318_AA1658270	G	2019	493	1	0	-	-	-	-	-	-	-	-	-	-
85	TRIAE_CS42_3B_TGACv1_223815_AA0787850	G	1623	461	2	1	2	96	1382	460.667	-	-	-	-	-	-									1
86	TRIAE_CS42_6DS_TGACv1_543780_AA1744110	G	1956	496	2	1	1	133	1447	482.333	-	-	-	-	-	-									1
87	TRIAE_CS42_1BL_TGACv1_031128_AA0108300	G	1705	464	1	0	-	-	-	-	-	-	-	-	-	-
88	TRIAE_CS42_7AL_TGACv1_556001_AA1752080	H	1794	460	2	1	1	677	499	166.333	-	-	-	-	-	-				1
89	TRIAE_CS42_6BS_TGACv1_513952_AA1652850	H	2027	462	1	0	-	-	-	-	-	-	-	-	-	-
90	TRIAE_CS42_7BS_TGACv1_591871_AA1924040	H	3450	397	4	3	1,0,0	117	250	83.3333	115	675	225	104	1158	386		1			1		1
91	TRIAE_CS42_3DL_TGACv1_249782_AA0856200	H	1737	465	2	1	1	6814	508	169.333										1
92	TRIAE_CS42_7AL_TGACv1_556001_AA1752070	H	2571	731	4	3	1,1,0	2268	496	165.333	1266	1327	442.333	3582	1338	446				1				2
93	TRIAE_CS42_3DS_TGACv1_272095_AA0914550	I	1798	443	1	0	-	-	-	-	-	-	-	-	-	-
94	TRIAE_CS42_5BL_TGACv1_408090_AA1361610	I	1379	374	4	3	0,0,0	1397	372	124	85	807	269	724	1098	366			1				1
95	TRIAE_CS42_3B_TGACv1_220919_AA0723750	I	1708	469	1	0	-	-	-	-	-	-	-	-	-	-
96	TRIAE_CS42_5DL_TGACv1_436083_AA1457870	I	1887	455	3	2	1,0	95	484	161.333	102	1020	340	-	-	-				1		1
97	TRIAE_CS42_4DL_TGACv1_343563_AA1136610	I	1683	474	2	1	1	314	520	173.333				-	-	-				1
98	TRIAE_CS42_5DL_TGACv1_434244_AA1432540	I	2206	456	3	2	1,0	1605	484	161.333	89	1026	342	-	-	-				1		1
99	TRIAE_CS42_5BL_TGACv1_404418_AA1299240	I	1780	471	2	1	1	94	478	159.333	-	-	-	-	-	-				1
100	TRIAE_CS42_3DL_TGACv1_251186_AA0878520	JK	1836	489	2	1	1	81	574	191.333	-	-	-	-	-	-				1
101	TRIAE_CS42_1AL_TGACv1_001147_AA0025960	JK	1845	456	2	1	2	122	481	160.333	-	-	-	-	-	-				1
102	TRIAE_CS42_7BL_TGACv1_576994_AA1862270	JK	1492	463	2	1	1	172	484	161.333	-	-	-	-	-	-				1
103	TRIAE_CS42_3B_TGACv1_222356_AA0762980	JK	1970	464	2	1	1	129	502	167.333	-	-	-	-	-	-				1
104	TRIAE_CS42_3AL_TGACv1_194875_AA0641170	JK	994	466	2	1	1	206	505	168.333	-	-	-	-	-	-				1
105	TRIAE_CS42_7BL_TGACv1_577254_AA1870230	L	1001	252	1	0	-	-	-	-	-	-	-	-	-	-
106	TRIAE_CS42_6BL_TGACv1_499650_AA1588270	L	1451	377	1	0	-	-	-	-	-	-	-	-	-	-
107	TRIAE_CS42_6BS_TGACv1_513359_AA1638830	L	1783	478	1	0	-	-	-	-	-	-	-	-	-	-
108	TRIAE_CS42_5BL_TGACv1_404294_AA1294310	L	1841	477	2	1	0	258	696	232	-	-	-	-	-	-					1
109	TRIAE_CS42_2DS_TGACv1_177710_AA0582890	L	1836	508	2	1	0	342	663	221	-	-	-	-	-	-					1
110	TRIAE_CS42_2AS_TGACv1_113792_AA0360550	L	1967	470	3	2	0,1	580	690	230	116	1075	358.333	-	-	-					1		1
111	TRIAE_CS42_4AL_TGACv1_292676_AA0999440	L	1647	506	2	1	0	418	630	210				-	-	-					1
112	TRIAE_CS42_7DS_TGACv1_621774_AA2025670	L	1880	478	1	0	-	-	-	-	-	-	-	-	-	-
113	TRIAE_CS42_7DL_TGACv1_603213_AA1978480	L	1875	481	1	0	-	-	-	-	-	-	-	-	-	-
114	TRIAE_CS42_3DS_TGACv1_274000_AA0934260	L	1891	484	1	0	-	-	-	-	-	-	-	-	-	-
115	TRIAE_CS42_7BL_TGACv1_579457_AA1907470	L	1832	484	1	0	-	-	-	-	-	-	-	-	-	-
116	TRIAE_CS42_7AL_TGACv1_559924_AA1801280	L	1806	467	1	0	-	-	-	-	-	-	-	-	-	-
117	TRIAE_CS42_2AS_TGACv1_113164_AA0352370	L	1836	474	3	2	0,1	652	702	234	117	1087	362.333	-	-	-					1		1
118	TRIAE_CS42_2AS_TGACv1_113792_AA0360520	L	1652	471	3	2	0,1	182	666	222	117	1051	350.333	-	-	-					1		1
119	TRIAE_CS42_5BL_TGACv1_406904_AA1351330	L	1719	457	1	0	-	-	-	-	-	-	-	-	-	-
120	TRIAE_CS42_6DL_TGACv1_528544_AA1714910	L	1817	459	1	0	-	-	-	-	-	-	-	-	-	-
121	TRIAE_CS42_5DS_TGACv1_456986_AA1480690	L	2007	506	2	1	1	96	1186	395.333	-	-	-	-	-	-							1
122	TRIAE_CS42_4AL_TGACv1_291728_AA0996300	L	1733	507	2	1	0	462	630	210	-	-	-	-	-	-					1
123	TRIAE_CS42_7BL_TGACv1_576822_AA1856120	L	1958	402	2	1	1	200	958	319.333	-	-	-	-	-	-						1
124	TRIAE_CS42_2BS_TGACv1_146119_AA0455760	M	1856	477	1	0	-	-	-	-	-	-	-	-	-	-
125	TRIAE_CS42_2DS_TGACv1_178315_AA0594020	M	1687	476	1	0	-	-	-	-	-	-	-	-	-	-
126	TRIAE_CS42_2DL_TGACv1_160484_AA0550940	M	2063	476	1	0	-	-	-	-	-	-	-	-	-	-
127	TRIAE_CS42_6BL_TGACv1_500434_AA1604570	N	1718	464	2	1	1	869	412	137.333	-	-	-	-	-	-			1
128	TRIAE_CS42_2DL_TGACv1_159743_AA0542200	O	2096	469	1	0	-	-	-	-	-	-	-	-	-	-
129	TRIAE_CS42_2DS_TGACv1_178795_AA0601130	O	1718	469	1	0	-	-	-	-	-	-	-	-	-	-
130	TRIAE_CS42_2BS_TGACv1_147441_AA0483230	O	2035	477	1	0	-	-	-	-	-	-	-	-	-	-
131	TRIAE_CS42_2BS_TGACv1_146212_AA0458920	P	1795	477	1	0	-	-	-	-	-	-	-	-	-	-
132	TRIAE_CS42_7AL_TGACv1_556054_AA1753810	P	2022	488	1	0	-	-	-	-	-	-	-	-	-	-
133	TRIAE_CS42_2DS_TGACv1_177916_AA0587150	P	2194	493	1	0	-	-	-	-	-	-	-	-	-	-
134	TRIAE_CS42_7BS_TGACv1_593204_AA1949410	P	1929	497	1	0	-	-	-	-	-	-	-	-	-	-
135	TRIAE_CS42_2AL_TGACv1_094669_AA0301250	P	1751	493	1	0	-	-	-	-	-	-	-	-	-	-
136	TRIAE_CS42_6AS_TGACv1_486256_AA1558890	P	2019	515	1	0	-	-	-	-	-	-	-	-	-	-
137	TRIAE_CS42_5BL_TGACv1_404184_AA1288920	P	2161	490	1	0	-	-	-	-	-	-	-	-	-	-
138	TRIAE_CS42_4AL_TGACv1_291270_AA0993350	P	1655	455	1	0	-	-	-	-	-	-	-	-	-	-
139	TRIAE_CS42_5BL_TGACv1_404184_AA1288910	P	1721	490	1	0	-	-	-	-	-	-	-	-	-	-
140	TRIAE_CS42_4BS_TGACv1_329322_AA1100160	P	1866	455	1	0	-	-	-	-	-	-	-	-	-	-
141	TRIAE_CS42_4AL_TGACv1_292113_AA0997730	P	1805	498	1	0	-	-	-	-	-	-	-	-	-	-
142	TRIAE_CS42_1AL_TGACv1_001208_AA0027000	P	1851	474	1	0	-	-	-	-	-	-	-	-	-	-
143	TRIAE_CS42_7AS_TGACv1_573368_AA1852750	P	1573	442	2	1	0	98	837	279	-	-	-	-	-	-						1
144	TRIAE_CS42_7BS_TGACv1_593321_AA1950440	Q	1761	465	1	0	-	-	-	-	-	-	-	-	-	-
145	TRIAE_CS42_U_TGACv1_642847_AA2124040	Q	1812	479	1	0	-	-	-	-	-	-	-	-	-	-
146	TRIAE_CS42_6DL_TGACv1_527354_AA1702670	Q	3391	479	1	0	-	-	-	-	-	-	-	-	-	-
147	TRIAE_CS42_2DL_TGACv1_160147_AA0547510	Q	1894	499	1	0	-	-	-	-	-	-	-	-	-	-
148	TRIAE_CS42_4DL_TGACv1_344211_AA1144960	Q	1871	482	1	0	-	-	-	-	-	-	-	-	-	-
149	TRIAE_CS42_6AS_TGACv1_486559_AA1562640	Q	2112	480	1	0	-	-	-	-	-	-	-	-	-	-
150	TRIAE_CS42_6DS_TGACv1_542696_AA1728130	Q	1888	480	1	0	-	-	-	-	-	-	-	-	-	-
151	TRIAE_CS42_6AL_TGACv1_471580_AA1511220	Q	1928	492	2	1	1	88	541	180.333	-	-	-							1
152	TRIAE_CS42_6DL_TGACv1_529217_AA1717790	Q	2076	537	3	2	0,1	89	30	10	85	670	223.333	-	-	-	1				1
153	TRIAE_CS42_6DS_TGACv1_543630_AA1742350	Q	1985	484	2	1	1	129	520	173.333	-	-	-	-	-	-				1
154	TRIAE_CS42_1AS_TGACv1_020318_AA0076580	Q	2235	505	3	2	1,0	109	511	170.333	1546	1422	474	-	-	-				1					1
155	TRIAE_CS42_6DL_TGACv1_526838_AA1693100	Q	2115	527	2	1	1	156	649	216.333	-	-	-	-	-	-					1
156	TRIAE_CS42_6AL_TGACv1_473165_AA1529140	Q	1885	486	2	1	1	160	526	175.333	-	-	-	-	-	-				1
157	TRIAE_CS42_2BS_TGACv1_146052_AA0454210	Q	1922	480	3	2	1,0	104	514	171.333	42	1323	441	-	-	-				1				1
158	TRIAE_CS42_2DL_TGACv1_158399_AA0517610	Q	1786	492	2	1	1	115	517	172.333	-	-	-	-	-	-				1
159	TRIAE_CS42_2BS_TGACv1_147641_AA0485890	Q	2002	519	2	1	1	8433	607	202.333	-	-	-	-	-	-					1
160	TRIAE_CS42_5BL_TGACv1_404244_AA1291960	Q	1971	470	1	0	-	-	-	-	-	-	-	-	-	-
161	TRIAE_CS42_2DL_TGACv1_160383_AA0549920	Q	2002	485	2	1	1	123	526	175.333	-	-	-	-	-	-				1
162	TRIAE_CS42_2BL_TGACv1_132343_AA0436900	Q	1763	489	2	1	1	98	514	171.333	-	-	-	-	-	-				1
163	TRIAE_CS42_4AL_TGACv1_288576_AA0952450	Q	1790	503	3	2	1,0	178	541	180.333	420	1464	488	-	-	-				1					1
164	TRIAE_CS42_6BL_TGACv1_500839_AA1610500	Q	1922	490	1	0	-	-	-	-	-	-	-	-	-	-
165	TRIAE_CS42_6AL_TGACv1_472815_AA1526300	Q	2072	492	2	1	0	4176	1323	441	-	-	-											1
166	TRIAE_CS42_5AL_TGACv1_377811_AA1249610	Q	1724	472	2	1	1	721	514	171.333	-	-	-							1
167	TRIAE_CS42_7DL_TGACv1_603951_AA1991550	Q	1683	458	1	0	-	-	-	-	-	-	-	-	-	-
168	TRIAE_CS42_7AL_TGACv1_558513_AA1793890	Q	1845	449	1	0	-	-	-	-	-	-	-	-	-	-
169	TRIAE_CS42_4BL_TGACv1_320707_AA1046800	Q	1466	359	1	0	-	-	-	-	-	-	-	-	-	-
170	TRIAE_CS42_7DL_TGACv1_603951_AA1991560	Q	1805	453	1	0	-	-	-	-	-	-	-	-	-	-
171	TRIAE_CS42_6BL_TGACv1_502282_AA1624090	Q	1712	484	2	1	1	107	520	173.333										1
172	TRIAE_CS42_6DL_TGACv1_528747_AA1715930	Q	1538	388	3	2	1,2	360	307	102.333	86	428	142.667						2
173	TRIAE_CS42_2BS_TGACv1_146052_AA0454220	Q	1192	234	2	1	1	517	103	34.3333	-	-	-	-	-	-	1
174	TRIAE_CS42_7DS_TGACv1_622710_AA2044230	Q	1834	489	2	1	1	149	532	177.333	-	-	-	-	-	-				1
175	TRIAE_CS42_2AS_TGACv1_113114_AA0351430	Q	1409	314	1	0	-	-	-	-	-	-	-	-	-	-
176	TRIAE_CS42_7DL_TGACv1_604766_AA2001560	Q	1901	438	2	1	2	148	1235	411.667	-	-	-	-	-	-								1
177	TRIAE_CS42_6BL_TGACv1_499908_AA1594400	Q	1779	483	2	1	1	365	529	176.333	-	-	-	-	-	-				1
178	TRIAE_CS42_6BL_TGACv1_499376_AA1580390	Q	1622	485	2	1	2	153	523	174.333	-	-	-	-	-	-				1
179	TRIAE_CS42_6DL_TGACv1_526838_AA1693090	Q	1611	511	3	2	1,2	129	520	173.333	161	602	200.667	-	-	-				1	1
