# Supplementary material for: Genome-wide analysis of family-1 UDP glycosyltransferases (UGT) and identification of UGT genes for FHB resistance in wheat (Triticum aestivum L.)
Source: BMC Plant Biol. 2018 Apr 19;18:67. doi: 10.1186/s12870-018-1286-5 (PMC5909277; doi:10.1186/s12870-018-1286-5)
Supplement: Supplementary file 5 — Table S4. Expression data of UGT genes in five different tissues at different developmental stages. (XLSX 20 kb) [file 12870_2018_1286_MOESM5_ESM.xlsx]

## Sheet: Sheet1
SUPPLEMENTAL TABLE 4. Expression data of UGT genes in five different tissues at different developmental stages.
Gene stable ID	Ensemble Wheat Gene ID	Grain_Z71	Grain_Z75	Grain_Z85	Leaf_Z10	Leaf_Z23	Leaf_Z71	Root_Z10	Root_Z13	Root_Z39	Spike_Z32	Spike_Z39	Spike_Z65	Stem_Z30	Stem_Z32	Stem_Z65
TRIAE_CS42_1AL_TGACv1_001147_AA0025960	Traes_1AL_1966DEE15	0	0.02	0	0	0	0	2.88	3.88	3.33	0.05	0	0.09	0.54	0.17	0
TRIAE_CS42_1AL_TGACv1_001208_AA0027000	Traes_1AL_D997AAC66	4.64	0.09	0.77	5.93	2.43	1.38	1.36	3.8	3.13	3.28	6.53	8.76	3.41	3.12	3.64
TRIAE_CS42_1AS_TGACv1_020318_AA0076580	Traes_1AS_B486CB8E2	0.79	0.29	0.03	1.73	1.14	7.92	0.62	4.85	2.82	0.05	0.1	0.69	0.69	0.95	0.68
TRIAE_CS42_1BL_TGACv1_032609_AA0132000	Traes_1BL_615BF0555	5.36	0.82	0.45	18.37	8.98	0.16	5.34	2.87	3.36	4.83	14.45	4.82	7.98	5.87	1.04
TRIAE_CS42_1BL_TGACv1_034076_AA0143330	Traes_1BL_B48F3D8F5	1.26	1.88	1.68	20.96	15.13	0.27	19.61	13.03	10.7	0.8	3.19	0.93	11.4	23.6	13.1
TRIAE_CS42_1BS_TGACv1_049891_AA0163670	Traes_1BS_3FADAD34F	0.02	0.01	0	0	0.22	4.25	0	0	0	0	0	0.04	0.01	0.01	0.12
TRIAE_CS42_1BS_TGACv1_050208_AA0169040	Traes_1BS_698E360E5	0.07	0.17	5.02	0.23	0.17	0.11	0.28	0.12	0.06	0.12	0.17	0.14	0.18	0.23	0.17
TRIAE_CS42_1DL_TGACv1_061249_AA0190020	Traes_1DL_098AD2441	0	0	0	0.26	0.4	0.06	0.09	0.62	0.21	0.05	0.29	0.96	0.49	1.92	3.78
TRIAE_CS42_1DL_TGACv1_061688_AA0201770	Traes_1DL_1B30FD877	0	0	0	0	3.24	9.83	0	1.16	0.55	0.19	0.68	0.18	0.08	0.1	0.02
TRIAE_CS42_2AL_TGACv1_092977_AA0268460	Traes_2AL_1524AA54A	0	0.04	0.01	1.99	2.71	0.83	0.35	1.22	0.56	0.33	4.25	2.27	10.24	4.83	13.2
TRIAE_CS42_2AL_TGACv1_094526_AA0299210	Traes_2AL_C5E72A7C5	1.38	0.1	0.51	0.26	0.28	0.71	0.41	1.18	1.43	0.95	0.82	1.9	0.57	0.79	0.77
TRIAE_CS42_2AL_TGACv1_095609_AA0312870	Traes_2AL_61D6AD5D6	0.69	0	0	1.57	0.94	0.08	0	0.01	0.01	0.39	1.28	0.36	1.01	1.08	0.25
TRIAE_CS42_2AS_TGACv1_112708_AA0343800	Traes_2AS_DE359155D	0.07	0	3.56	0	0.08	0.29	0	0	0	0	0	0	0	0	0
TRIAE_CS42_2AS_TGACv1_113114_AA0351430	Traes_2AS_3FC833539	0.02	0	0.02	0.05	0.55	0.19	0.15	0.59	0.18	0.01	0.03	0.05	0	0.06	0.03
TRIAE_CS42_2AS_TGACv1_113792_AA0360520	Traes_2AS_99FF5C043	0.03	0.01	0.27	0.11	2.44	11.67	0.02	4.68	4.34	0	0.02	0.22	0.02	0.21	0.13
TRIAE_CS42_2AS_TGACv1_113792_AA0360550	Traes_2AS_139E0B66B	0.02	0.03	0	0.01	0.07	0.48	0.28	0.22	0.57	0.02	0	0.02	0	0	0
TRIAE_CS42_2BL_TGACv1_132343_AA0436900	Traes_2BL_C55F59F6A	0	0	0.33	0	0	0	0.15	0.18	0.43	0	0.02	0.01	0	0.01	0.05
TRIAE_CS42_2BL_TGACv1_133391_AA0442380	Traes_2BL_3C5E69783	0.57	0.19	3.44	0.76	0.47	0.48	0.01	0.15	0.12	0.66	2.02	0.86	0.65	1.07	1.79
TRIAE_CS42_2BS_TGACv1_146052_AA0454210	Traes_2BS_BD6D5A8EF	0	0	0	0.03	0.17	0.02	8.6	14.16	14.52	0	0.01	0	0.04	0	0.02
TRIAE_CS42_2BS_TGACv1_146119_AA0455760	Traes_2BS_F3ABB6466	0	0	0	0	0	0	0	0.01	0	0	1.43	0	0.02	0.01	0
TRIAE_CS42_2BS_TGACv1_146276_AA0461240	Traes_2BS_A715165B0	1.88	6.12	41.65	0.16	0.48	0.37	0.54	0.78	0.77	1.23	0.8	0.14	0.26	2.74	0
TRIAE_CS42_2BS_TGACv1_146286_AA0461540	Traes_2BS_EB203E5F7	0.35	2.4	26.11	0.05	0	1.47	0.04	0.11	0.17	0.03	0.05	0.17	0.01	0.21	0
TRIAE_CS42_2BS_TGACv1_146500_AA0466680	Traes_2BS_1A1002780	0.01	0	0.01	0.01	0.01	0.01	5.06	3.41	5.33	0.03	0.01	0.04	0.03	0.02	0
TRIAE_CS42_2BS_TGACv1_146843_AA0473870	Traes_2BS_FE6DCCDCE	1	0.07	0.06	1.1	1.03	0.02	0.85	0.59	0.58	0.75	0.52	0.64	1.25	1.89	0.05
TRIAE_CS42_2BS_TGACv1_147441_AA0483230	Traes_2BS_FDBC35A46	1.87	0.34	0.83	0.69	0.86	0.87	2.54	2.32	1.94	1.82	1.66	1.86	1.27	1.24	1.12
TRIAE_CS42_2BS_TGACv1_147641_AA0485890	Traes_2BS_D003930AA	0.11	0.09	0	2.19	0.64	3.74	0.15	2.28	1.28	0.06	0.1	0.26	0.06	0.26	3.36
TRIAE_CS42_2DL_TGACv1_158399_AA0517610	Traes_2DL_229DAC298	0.63	0	0.03	5.03	0.2	3.38	6.66	1.94	2.9	0.7	2.85	0.12	1.49	0.44	0
TRIAE_CS42_2DL_TGACv1_159414_AA0537930	Traes_2DL_0BE2C95D6	0.16	0	0	0.37	0.29	0	0	0.03	0	0.2	0.9	0.04	0.36	0.26	0.01
TRIAE_CS42_2DL_TGACv1_160147_AA0547510	Traes_2DL_14BED0E83	0.19	0.19	0	0	0.09	0	0.86	0.35	0.38	0	0	0.04	0.45	0.23	0
TRIAE_CS42_2DL_TGACv1_160383_AA0549920	Traes_2DL_3E4697A70	0.28	0	0.19	0.83	0.17	0	0.54	1.43	1.48	0.54	0.38	0	0.07	0	0
TRIAE_CS42_2DL_TGACv1_160484_AA0550940	Traes_2DL_5F23F66C8	0.47	0.2	0	1.53	0.78	0.54	1.15	0.84	0.47	0.93	0.69	1.09	0.65	1.42	2
TRIAE_CS42_2DS_TGACv1_177189_AA0568300	Traes_2DS_41FED0ACF	0	0	0	0	0	0.13	0.34	0.58	0.37	0	0	0	0.09	0	0
TRIAE_CS42_2DS_TGACv1_177710_AA0582890	Traes_2DS_48FB7EC2D	0.21	0.59	2.21	1.13	12.42	32.24	0.11	2.98	3.9	0.04	0.16	0.54	0	0.41	0.31
TRIAE_CS42_2DS_TGACv1_178118_AA0591100	Traes_2DS_45DD27017	0	0.09	0	0.21	0.24	0.13	1.24	6.92	5.76	0	0	0.08	0.16	0.86	0
TRIAE_CS42_2DS_TGACv1_178131_AA0591440	Traes_2DS_5C22F2B68	0.17	0	0.05	0	0	0.04	0.33	0.67	0.85	0.19	0.15	0.26	0.42	0.45	0
TRIAE_CS42_3AL_TGACv1_194443_AA0633160	Traes_3AL_B2FC57EB8	2.31	0.28	7.1	0.82	1.54	3.16	4.69	4.77	4.11	0.34	0.45	0.33	0.55	0.59	0.35
TRIAE_CS42_3AL_TGACv1_194677_AA0637610	Traes_3AL_00566B27E	1.08	0.26	2.3	1.7	3.14	2.24	0.41	0.34	0.34	1.35	2.5	2.12	2.93	0.93	2.19
TRIAE_CS42_3AL_TGACv1_194875_AA0641170	Traes_3AL_4EF4709FE	0.51	0.64	11.88	0.4	0.59	0.79	1.98	3.88	2.93	0.48	0.44	0.73	1.5	2.09	0.12
TRIAE_CS42_3AS_TGACv1_211248_AA0687180	Traes_3AS_00553B3B2	6.56	0.92	7.09	10.12	3.23	4.84	2.33	1.7	1.21	1.68	2.25	1.55	3.19	2.41	2.58
TRIAE_CS42_3B_TGACv1_220919_AA0723700	TRAES3BF024700060CFD	0	0	0	0	0.03	0	0.93	1.64	1.56	0	0	0	0	0	0
TRIAE_CS42_3B_TGACv1_221877_AA0752320	TRAES3BF021800140CFD	0.18	0.01	0.85	0.03	1.67	3.86	0.01	0.16	0.24	0.15	0.12	0.21	0.05	0.14	0.07
TRIAE_CS42_3B_TGACv1_221924_AA0753300	TRAES3BF012700030CFD	1.36	0.91	13.03	1.6	12.51	25.31	2.6	15.57	11.97	0.82	1.16	2.11	1	1.2	2.27
TRIAE_CS42_3B_TGACv1_222356_AA0762980	TRAES3BF154700040CFD	0.13	0.04	1.02	2.81	3.51	6.27	0.09	0.32	0.1	0.05	0.06	0.57	0.39	0.41	0.85
TRIAE_CS42_3B_TGACv1_223815_AA0787850	TRAES3BF058700010CFD	3.68	1.21	24.71	1.06	1.57	4.18	1.49	6.75	5.62	1.75	2.52	2.46	1.16	2.08	0.76
TRIAE_CS42_3B_TGACv1_224677_AA0799850	TRAES3BF171700020CFD	0.19	0.01	0.18	2.5	0.5	0.56	0.01	0.02	0.01	0.03	0.09	0	0.98	0.34	0.03
TRIAE_CS42_3B_TGACv1_228792_AA0827590	Traes_2BS_846061CD2	0.15	0	0.19	0.16	1.64	0.17	0	0	0.13	0	0.39	0.52	0.35	0	0.08
TRIAE_CS42_3DL_TGACv1_249782_AA0856200	Traes_3DL_75E69E1CA1	0	0	0	1.51	1.51	0	0	0	0	0	0	0	0	0	0
TRIAE_CS42_3DL_TGACv1_249823_AA0856930	Traes_3DL_EDC22DA96	1.02	0.06	0	0.08	0.37	1.79	0.13	0.12	0.68	0.07	0.23	3.09	0	0.1	0.4
TRIAE_CS42_3DS_TGACv1_272144_AA0915540	Traes_3DS_695F99911	0.18	0.05	2.44	0.12	2.46	0.58	0.06	0	0.12	0.22	0.13	0.05	0.11	0.07	0.13
TRIAE_CS42_4AL_TGACv1_288576_AA0952450	Traes_4AL_CDC2424AB	5.09	0.65	1.91	4.8	3.69	0.69	13.71	25.09	24.95	1.44	3.48	3.7	11.08	5.95	0.04
TRIAE_CS42_4AL_TGACv1_291270_AA0993350	Traes_4AL_178C0885B	0.04	0.18	0.04	0.04	0.08	0.28	0	1.73	0.21	0.04	1.93	0.06	0.08	0.04	0.05
TRIAE_CS42_4AL_TGACv1_291728_AA0996300	Traes_4AL_16CC25C45	0.06	0	0	0	0	0	0	0	0	0	0	0.05	0	0	0
TRIAE_CS42_4BL_TGACv1_320707_AA1046800	Traes_4BL_22E16A8FD	0.17	0.02	0.03	13	0.68	0.03	0.22	0.64	0.19	0.2	1.64	0.29	0.54	0.1	0
TRIAE_CS42_4BS_TGACv1_327950_AA1079620	Traes_4BS_C33F45572	0.3	0.17	0.13	0.69	0.59	1.32	0.16	0.68	0.45	1.27	0.49	0.38	1.38	1.12	0.46
TRIAE_CS42_4BS_TGACv1_329322_AA1100160	Traes_4BS_DBD0417B2	0	0	0	0	0	0.03	0	0.07	0	0.01	4.41	0.01	0	0	0
TRIAE_CS42_4BS_TGACv1_329455_AA1101520	Traes_4BS_183382528	0.07	0	0	0.04	0.03	0	0.01	0.03	0.06	0	0.01	0.01	0	0.06	0.03
TRIAE_CS42_4BS_TGACv1_329471_AA1101760	Traes_4BS_CC0473112	0.77	0.27	1.06	0.52	0.43	0.18	0.06	0.94	0.54	0.46	1.26	0.84	0.96	0.67	1.13
TRIAE_CS42_4BS_TGACv1_332581_AA1110480	Traes_4BS_E7E5ECF10	0	0	0	0	0	0.01	0.74	4.2	3.2	0.01	0.15	0	0	0.01	0
TRIAE_CS42_4DL_TGACv1_343563_AA1136610	Traes_4DL_ABAB935A7	2.3	0.03	0.26	0.24	0.49	2.09	3.54	4.13	3.67	0.38	0.18	0.36	0.85	1.72	0
TRIAE_CS42_4DL_TGACv1_344211_AA1144960	Traes_4DL_98DD88E4E	0	0	0	0.11	0.11	0.11	0	0.48	0.17	0	0	0.41	0	0	0
TRIAE_CS42_5BL_TGACv1_404184_AA1288910	Traes_5BL_27DA4F6E1	0.64	0.1	2.5	0.61	4.05	4.48	1	2.17	2.23	0.66	1.23	1.03	0.65	1.49	0.64
TRIAE_CS42_5BL_TGACv1_404184_AA1288920	Traes_5BL_8C61BEE34	4.09	0.44	14.33	1.3	11.7	14.77	1.57	3.02	2.29	0.32	1.05	4.17	0.54	3.85	1.14
TRIAE_CS42_5BL_TGACv1_404233_AA1291500	Traes_5BL_FF98120DF	0.29	0.03	0.08	2.86	1.8	2.04	0.25	0.14	0.25	0.32	0.48	0.37	0.76	0.46	0.15
TRIAE_CS42_5BL_TGACv1_404244_AA1291960	Traes_5BL_6E72047B61	0.03	0	0.01	4.19	5.67	0.78	0.02	0.02	0.02	0.01	0.01	0.13	0.05	0	0.07
TRIAE_CS42_5BL_TGACv1_404293_AA1294180	Traes_5BL_A6854B422	0.1	0	0.07	0.54	0.57	1.12	0.05	0.1	0.02	0.09	0.15	0.09	0.29	0.2	0.04
TRIAE_CS42_5BL_TGACv1_404294_AA1294310	Traes_5BL_06DB85856	0.59	0.15	5.01	0.04	0.16	2.55	0.51	4.33	3.61	0.03	0.06	0.2	0.04	0.2	0.09
TRIAE_CS42_5BL_TGACv1_404418_AA1299240	Traes_5BL_44BE86304	0.37	0.29	1.46	0.24	0.64	1.1	1.24	7.71	7.19	0.09	0.09	0.07	0.7	0.54	0.04
TRIAE_CS42_5BL_TGACv1_405759_AA1334850	Traes_5BL_5964057A8	0.22	0.29	6.75	0.02	0.19	4.06	0.14	0.93	0.51	0.02	0.1	0.69	0.07	0.11	0.05
TRIAE_CS42_5BL_TGACv1_406257_AA1343160	Traes_5BL_47672B78E	0.05	0.05	0.08	0.19	1.11	0.18	4.12	6.29	6.51	0.2	1.08	0.68	1.37	1.5	1.8
TRIAE_CS42_5BL_TGACv1_406904_AA1351330	Traes_5BL_7DCDD0F91	0.05	0.01	2.47	0.28	0.06	0.06	0.98	0.94	0.81	0.09	0.03	0	0.05	0	0
TRIAE_CS42_5BS_TGACv1_424806_AA1391870	Traes_5BS_4A1D1C0C1	0	0	0	0.03	0.04	0	0	0	0	0.01	0.03	1.04	0	0	0
TRIAE_CS42_5DL_TGACv1_433291_AA1408500	Traes_4DS_9D1A6BA0E	0.04	0.04	0.01	0.61	0.63	1.21	0.11	1.08	0.39	0.19	1.1	0.54	0.21	3.11	3.95
TRIAE_CS42_5DL_TGACv1_434244_AA1432540	Traes_5DL_D3839C12F	0.08	0.01	0.14	0.29	0.93	0.12	0.03	0.13	0.03	0.05	0.06	0.08	0.09	0.03	0.11
TRIAE_CS42_5DL_TGACv1_436083_AA1457870	Traes_5DL_23B71F277	0.14	0.46	3.12	0.22	0.32	1.3	1.27	1.79	1.63	0.09	0.12	0.13	0.26	0.28	0
TRIAE_CS42_5DS_TGACv1_456986_AA1480690	Traes_5DS_19AE064C1	0.18	0.67	0.44	0.45	2.13	19.41	1.51	1.95	1.83	0.1	0.08	1.18	0.05	3.83	1.57
TRIAE_CS42_5DS_TGACv1_457896_AA1490570	Traes_5DS_D1BE8115F	0	0.01	0.09	0	0.03	0.14	0	0.01	0	0.04	0	1.75	0.01	0.24	0.18
TRIAE_CS42_6AL_TGACv1_472815_AA1526300	Traes_6AL_07B2B7051	0	0	0	0	0	0	2.74	4.42	5.98	0	0	0	0.07	0	0
TRIAE_CS42_6AL_TGACv1_473165_AA1529140	Traes_6AL_AE7EF8E87	2.09	0.15	1.28	0.46	0.51	31.89	1.84	1.16	1.61	0.78	0.32	0.51	2.21	3.22	0.19
TRIAE_CS42_6AS_TGACv1_486256_AA1558890	Traes_6AS_244215410	2.65	0.3	0.69	2.01	0.96	0.05	1.97	2.87	3.07	0.37	2.85	2	0.99	1.13	0.91
TRIAE_CS42_6AS_TGACv1_486559_AA1562640	Traes_6AS_8DDE1D849	0.25	0	0	0.19	0.62	0.39	0	0.53	0.78	0.19	0.25	0.05	0	0	0
TRIAE_CS42_6BL_TGACv1_499650_AA1588270	Traes_6BL_06B5CE17B	0	0.05	1.04	0.05	0	0	0.2	0.53	0.38	0.06	0.05	0.06	0	0	0
TRIAE_CS42_6BL_TGACv1_499908_AA1594400	Traes_6BL_E946E9A6D	0	0	0	1.62	3.78	4.93	0	0.03	0.03	0	0	0.48	0.05	0	8.18
TRIAE_CS42_6BL_TGACv1_500434_AA1604570	Traes_6BL_166221991	0	0	0	0.18	0.13	0	0.23	0.09	0.34	0	0	0	0	0	0
TRIAE_CS42_6DL_TGACv1_527354_AA1702670	Traes_6DL_2BBE97178	0.59	0.07	0.41	0.18	0.39	1.45	0.22	0.64	0.49	0.14	0.1	0.27	0.42	0.4	2.33
TRIAE_CS42_6DL_TGACv1_528544_AA1714910	Traes_6DL_02151FFC5	0.45	0	0.48	1.65	0.3	0	0.06	0.08	0	0.14	0.51	0.07	0	0	0
TRIAE_CS42_6DL_TGACv1_529217_AA1717790	Traes_6DL_A1EEEA45D	1.13	0.29	1.6	0.02	0.04	0.75	1	2.83	2.33	0.26	0.14	0.52	0.3	0.83	0.59
TRIAE_CS42_6DS_TGACv1_542680_AA1727420	Traes_6DS_D5C85F1AD	0.07	0	0	0.23	0.25	0.02	2.93	3.46	3.23	0.09	0.08	0.36	0.06	0.74	0.52
TRIAE_CS42_6DS_TGACv1_542696_AA1728130	Traes_6DS_149D69197	0	0.06	0.13	1.69	3.51	3.55	0.19	0.66	0.5	0	0.03	0	0.38	0.18	0.04
TRIAE_CS42_6DS_TGACv1_543630_AA1742350	Traes_6DS_489CD9911	0.89	0.01	0.25	0.13	0.68	8.57	1.2	0.28	0.32	0.87	0.26	0.31	0.23	1.79	0.13
TRIAE_CS42_7AL_TGACv1_556001_AA1752070	Traes_7AL_92D982462	0.14	0.1	0.13	0.06	0.02	0.14	2.57	2.61	3.44	0.02	0.19	0.11	0.24	0.12	0.04
TRIAE_CS42_7AL_TGACv1_556001_AA1752080	Traes_7AL_AB20B80E5	2.21	0.09	3.34	1.42	1.08	1.63	1	0.92	0.93	0.92	0.78	3.79	1.3	0.48	0.38
TRIAE_CS42_7AL_TGACv1_556054_AA1753810	Traes_7AL_1CB6F9E7C	0.12	0.01	0.02	0.22	2.04	0.18	0.08	0.66	0.55	0.3	0.66	0.58	2.16	2.71	1.24
TRIAE_CS42_7AL_TGACv1_556712_AA1769470	Traes_7AL_178AEF03D	0	0.07	0.05	16.87	3.4	0	0.79	0	0.27	0.23	0.09	0.32	0.2	0.53	0
TRIAE_CS42_7AL_TGACv1_559924_AA1801280	Traes_7AL_29CA73682	0.46	0.56	0.42	0.37	0.54	1.14	0.81	1.9	0.77	0.35	0.45	0.88	0.5	0.35	0.38
TRIAE_CS42_7AS_TGACv1_571539_AA1848450	Traes_7AS_FCD509C00	0.84	0.27	1.97	0	0.4	0.18	0.25	1.61	0.44	0.14	0.14	0.4	0	0.38	0.07
TRIAE_CS42_7BL_TGACv1_576994_AA1862270	Traes_7BL_D300E69D4	0.32	0.2	2.31	0	0.06	0	2.95	1.99	0.85	0	0	0.18	0	0.07	0
TRIAE_CS42_7BL_TGACv1_577547_AA1878460	Traes_7BL_D536DB7A4	0.04	0	0.1	6.53	5.96	0.05	0.04	0.1	0	0	0.1	0.66	0.08	0	0.05
TRIAE_CS42_7BS_TGACv1_593432_AA1951550	Traes_7BS_313DF4C15	1.33	0.74	0.87	0.13	0.13	0.43	1.55	4.5	3.64	0.3	0.67	0.61	1.14	1.09	1.15
TRIAE_CS42_7DL_TGACv1_603213_AA1978480	Traes_7DL_575958B82	0.06	0.08	2.72	0.07	0	0.07	1.38	3.23	3.27	0.06	0.23	1.29	0.27	2.78	1.01
TRIAE_CS42_7DL_TGACv1_603403_AA1982990	Traes_7DL_5F0C25D6B	0	0	0	0	0	0	0	0.28	0.07	0	0	0	0	0	0
TRIAE_CS42_7DS_TGACv1_622710_AA2044230	Traes_7DS_A89E104AB	0	0.11	0	2.27	4.24	0.16	0	0	0	0	0	1.84	0.14	0	0.1
TRIAE_CS42_7DS_TGACv1_624130_AA2059090	Traes_7DS_AAD144012	1.51	0.81	0.88	5.42	1.63	0	2.81	1.37	0.79	0.08	0.53	0.09	0.48	0.38	0.09
TRIAE_CS42_U_TGACv1_642463_AA2118110	Traes_7DL_DEA8651C2	0.39	0.45	0.26	0.03	0.28	0.56	3.74	10.43	8.72	0.19	0.1	0.36	0.21	0.65	0.9
TRIAE_CS42_U_TGACv1_642555_AA2119560	Traes_7DL_1AA867C10	4.22	0.9	3.57	3.42	3.06	6.43	2.52	4.79	3.95	1.68	1.58	4.2	1.52	2.41	4.92
TRIAE_CS42_U_TGACv1_642847_AA2124040	Traes_6AL_A082978FE	0.18	0.06	0	0.23	0.59	1.58	0.12	0.35	0.19	0.05	0.08	0.41	0.3	0.7	2.21
