# Supplementary material for: Genome-wide analysis of family-1 UDP glycosyltransferases (UGT) and identification of UGT genes for FHB resistance in wheat (Triticum aestivum L.)
Source: BMC Plant Biol. 2018 Apr 19;18:67. doi: 10.1186/s12870-018-1286-5 (PMC5909277; doi:10.1186/s12870-018-1286-5)
Supplement: Supplementary file 6 — Table S5. Expression data of UGT genes after F. graminearum inoculation. (XLSX 35 kb) [file 12870_2018_1286_MOESM6_ESM.xlsx]

## Sheet: Sheet1
SUPPLEMENTAL TABLE 5. Expression data of UGT genes after F. graminearum inoculation.
Gene stable ID	Roblin, 2 d after water inoculation (control), rep 1	Roblin, 2 d after water inoculation (control), rep 2	Roblin, 2 d after Fg -DON inoculation, rep 1	Roblin, 2 d after Fg -DON inoculation, rep 2	Roblin, 2 d after Fg -DON inoculation, rep 3	Roblin, 2 d after Fg +DON inoculation, rep 1	Roblin, 2 d after Fg +DON inoculation, rep 2	Roblin, 2 d after Fg +DON inoculation, rep 3	Roblin, 4 d after water inoculation (control), rep 1	Roblin, 4 d after water inoculation (control), rep 2	Roblin, 4 d after Fg -DON inoculation, rep 1	Roblin, 4 d after Fg -DON inoculation, rep 2	Roblin, 4 d after Fg -DON inoculation, rep 3	Roblin, 4 d after Fg +DON inoculation, rep 1	Roblin, 4 d after Fg +DON inoculation, rep 2	Roblin, 4 d after Fg +DON inoculation, rep 3
TRIAE_CS42_1AL_TGACv1_000152_AA0004850	1.02125	0.978755	1.00659	1.02308	1.03993	1.09231	1.05311	1.00037	0.994658	1.00534	0.943083	1.08897	1.03629	1.06613	1.03776	1.02008
TRIAE_CS42_1AL_TGACv1_000696_AA0017290	0.987645	1.01236	1.07354	1.03628	1.11081	1.21416	1.22906	1.27045	1.04268	0.957316	0.870302	0.969488	0.932149	1.19467	1.10601	1.28843
TRIAE_CS42_1AL_TGACv1_001147_AA0025960	0.968832	1.03117	1.00644	0.964304	0.929131	1.01759	1.04614	1.11022	1.00828	0.991724	0.905862	0.992414	0.892759	1.03862	0.983793	0.972759
TRIAE_CS42_1AL_TGACv1_001208_AA0027000	1.03563	0.964372	0.871255	0.85	0.842308	0.795951	0.701417	0.802024	0.950449	1.04955	0.943074	0.942844	0.925789	0.895829	0.883383	0.9115
TRIAE_CS42_1AL_TGACv1_001652_AA0033630	0.997394	1.00261	0.910144	0.982531	1.02963	1.00724	1.05492	1.04604	0.974507	1.02549	0.95869	0.955899	0.933197	1.0054	1.04224	1.13733
TRIAE_CS42_1BL_TGACv1_031128_AA0108300	0.965694	1.03431	0.996953	0.999115	0.932272	1.01661	1.04827	1.01543	0.968934	1.03107	1.01042	1.00774	1.05068	1.01146	1.05687	1.05006
TRIAE_CS42_1BL_TGACv1_032609_AA0132000	0.997956	1.00204	0.983061	1.02074	0.99927	1.01884	1.04921	1.0901	0.985282	1.01472	1.00584	1.03898	1.01191	1.11057	1.15894	1.16604
TRIAE_CS42_1BS_TGACv1_049891_AA0163670	1.00129	0.998714	1.02443	1.07819	0.964249	1.07047	1.17927	1.02906	0.968535	1.03146	0.957694	0.984664	1.03675	1.03014	1.11713	1.14014
TRIAE_CS42_1BS_TGACv1_050208_AA0169040	1.02616	0.973845	0.984183	0.917606	0.996588	1.07412	1.05407	1.00362	1.02322	0.976778	0.969106	0.981132	0.96102	1.06448	1.00145	1.07692
TRIAE_CS42_1DL_TGACv1_061688_AA0201770	0.961526	1.03847	1.00123	1.01357	1.01357	1.02838	1.03331	1.06472	1.03339	0.966613	0.962723	1.02474	0.990384	1.34349	1.26397	1.43339
TRIAE_CS42_1DL_TGACv1_062127_AA0209080	1.05285	0.94715	0.956411	0.993454	1.0372	0.941721	0.917771	0.909468	0.989713	1.01029	1.12877	1.05108	1.0564	1.00745	1.01348	1.04966
TRIAE_CS42_2AL_TGACv1_092977_AA0268460	0.992193	1.00781	1.00561	1.05001	1.10051	1.00342	1.02635	1.02586	1.00893	0.99107	1.02	1.03584	0.99761	1.0454	1.1103	1.16916
TRIAE_CS42_2AL_TGACv1_094039_AA0291500	0.975323	1.02468	0.979013	0.903367	0.9375	0.824723	0.903598	0.84548	0.974397	1.0256	1.24367	1.14008	1.15568	1.00029	1.08711	1.05386
TRIAE_CS42_2AL_TGACv1_094526_AA0299210	1.00255	0.997454	1.01123	1.02516	1.02531	1.04567	1.08685	1.06304	0.958229	1.04177	1.01986	1.05227	1.03188	1.09518	1.08027	1.09031
TRIAE_CS42_2AL_TGACv1_094669_AA0301250	0.998497	1.0015	0.993016	1.02095	1.016	1.07948	1.11979	1.11926	0.984201	1.0158	0.952778	0.994618	1.00764	1.1033	1.08889	1.14688
TRIAE_CS42_2AL_TGACv1_095609_AA0312870	0.990913	1.00909	0.936864	0.937177	0.94736	0.798371	0.877174	0.90412	0.992123	1.00788	0.980682	0.990631	0.979521	0.847525	0.82945	1.0102
TRIAE_CS42_2AS_TGACv1_113114_AA0351430	0.988667	1.01133	1.07544	1.05065	1.07916	0.984417	1.01045	1.02444	1.01582	0.984178	1.11971	1.11434	1.18977	0.996915	0.956314	1.12389
TRIAE_CS42_2AS_TGACv1_113164_AA0352370	0.954873	1.04513	1.61836	1.5779	1.72282	2.53725	2.52986	2.54328	1.00137	0.998628	1.94977	2.12572	1.99094	3.52814	3.44935	3.49986
TRIAE_CS42_2AS_TGACv1_113792_AA0360520	1.00279	0.99721	1.03095	1.01903	0.966007	1.27575	1.27752	1.26535	0.981362	1.01864	0.982824	0.999147	0.9665	1.18358	1.25472	1.34608
TRIAE_CS42_2BL_TGACv1_133391_AA0442380	0.968572	1.03143	0.904748	0.949618	0.906295	0.898172	0.89179	0.969152	1.03387	0.966125	0.944334	0.918582	0.941363	0.956418	0.938986	1.00218
TRIAE_CS42_2BS_TGACv1_146052_AA0454210	0.996828	1.00317	1.35608	1.26093	1.34757	1.52007	1.51899	1.52162	1.08018	0.919816	1.88202	1.95378	1.95276	2.41752	2.13943	2.31614
TRIAE_CS42_2BS_TGACv1_146212_AA0458920	0.975816	1.02418	1.31371	1.29067	1.32752	1.33265	1.31326	1.3193	1.04036	0.959637	1.74098	1.80801	1.7598	1.87833	1.809	1.81907
TRIAE_CS42_2BS_TGACv1_146286_AA0461540	1.01446	0.985543	1.03954	1.04337	1.01028	1.17105	1.18638	1.16966	0.975097	1.0249	1.04133	1.07352	1.04337	1.36812	1.3793	1.34999
TRIAE_CS42_2BS_TGACv1_146843_AA0473870	0.982342	1.01766	0.986813	1.03107	0.956191	0.964685	1.03599	1.00492	0.998874	1.00113	0.907904	0.984913	0.944832	1.08399	1.11889	1.1234
TRIAE_CS42_2BS_TGACv1_147441_AA0483230	0.981745	1.01825	1.0093	0.964551	0.989047	1.06207	1.04676	1.07902	1.01398	0.986021	0.998473	1.0262	0.993069	1.08751	1.10278	0.980853
TRIAE_CS42_2BS_TGACv1_147641_AA0485890	1.01356	0.986442	1.08069	1.0539	1.03671	1.08631	1.01554	1.05489	1.00849	0.991515	1.0814	0.996229	0.930547	1.0154	0.970145	0.973916
TRIAE_CS42_2DL_TGACv1_158399_AA0517610	0.96056	1.03944	1.10247	1.01511	0.980464	1.00074	1.0199	1.14707	1.02576	0.974237	1.09433	1.10186	1.11574	1.17598	1.16845	1.15497
TRIAE_CS42_2DL_TGACv1_159414_AA0537930	1.01814	0.981857	0.936702	0.95928	0.9746	0.947185	0.914931	0.997447	0.995195	1.0048	0.924251	1.01272	0.972301	1.03985	0.982476	0.963821
TRIAE_CS42_2DL_TGACv1_159743_AA0542200	1.03754	0.962461	1.0855	1.02563	1.06036	1.22772	1.3448	1.15727	1.00748	0.992516	1.07102	1.01482	0.953414	1.23965	1.20605	1.22407
TRIAE_CS42_2DL_TGACv1_160383_AA0549920	1.02854	0.971464	1	0.993176	1.04198	1.17639	1.14557	1.1859	0.982159	1.01784	0.990828	1.02832	1.01764	1.09001	1.19524	1.18839
TRIAE_CS42_2DL_TGACv1_160484_AA0550940	0.954308	1.04569	1.75764	1.70117	1.79611	2.36309	2.32863	2.37665	1.03297	0.967027	1.55757	1.6173	1.71108	2.6127	2.63054	2.69757
TRIAE_CS42_2DS_TGACv1_177304_AA0572860	1.01704	0.982961	1.0177	1.05683	1.16082	0.946906	0.952182	0.947785	1.02658	0.973418	1.10597	1.00513	1.12862	0.982239	1.09954	1.02849
TRIAE_CS42_2DS_TGACv1_177916_AA0587150	0.979074	1.02093	0.953414	0.951581	0.997709	1.13365	1.08599	1.06278	0.962036	1.03796	0.953502	1.01177	0.981754	0.974985	1.01825	1.04679
TRIAE_CS42_2DS_TGACv1_178033_AA0589680	1.01445	0.98555	0.960307	1.0075	1.03786	1.39674	1.25005	1.27931	0.999128	1.00087	0.960391	0.949921	0.994242	1.21829	1.29436	1.31216
TRIAE_CS42_2DS_TGACv1_178118_AA0591100	0.991618	1.00838	1.01782	0.992745	0.995281	1.01458	0.991618	1.03458	1.00242	0.997578	0.97735	0.991453	1.00128	1.02066	1.00427	1.04217
TRIAE_CS42_2DS_TGACv1_178795_AA0601130	1.0136	0.986402	0.974564	0.984163	1.02288	1.08559	1.01392	1.09167	0.973071	1.02693	1.0114	1.06228	1.03288	1.0983	1.08178	1.13167
TRIAE_CS42_3AL_TGACv1_194443_AA0633160	0.949421	1.05058	1.07532	1.15362	1.19324	1.50799	1.38271	1.41309	0.99889	1.00111	1.04875	1.20328	1.09912	1.53675	1.49099	1.582
TRIAE_CS42_3AL_TGACv1_194677_AA0637610	0.967689	1.03231	0.842536	0.878364	0.879182	0.906176	0.909121	0.877219	1.00063	0.999372	0.904852	0.953816	0.932293	0.966191	1.00457	1.07452
TRIAE_CS42_3AL_TGACv1_194875_AA0641170	0.989481	1.01052	1.19944	1.21403	1.25189	1.33576	1.23983	1.25554	0.999676	1.00032	1.2596	1.31	1.36477	1.42424	1.35472	1.3954
TRIAE_CS42_3AS_TGACv1_211823_AA0694700	0.986421	1.01358	1.36906	1.31432	1.36202	1.66061	1.61319	1.63575	1.01648	0.98352	2.09302	2.24106	2.0824	2.95447	2.93324	3.03715
TRIAE_CS42_3B_TGACv1_220919_AA0723700	0.981784	1.01822	1.05065	1.14626	1.27156	1.66916	1.54133	1.50153	0.96211	1.03789	1.1122	1.04543	1.07955	1.31275	1.40695	1.44756
TRIAE_CS42_3B_TGACv1_220919_AA0723750	1.0239	0.976098	0.974708	0.947749	0.9194	1.09227	1.03585	1.02807	1.01192	0.988083	1.05786	1.05126	0.966834	1.07078	1.2514	1.19569
TRIAE_CS42_3B_TGACv1_221277_AA0735990	0.997504	1.0025	0.982525	0.965259	0.966507	0.979821	0.965051	1.09237	0.987449	1.01255	1.00761	0.999383	0.963992	1.09383	1.16687	1.1463
TRIAE_CS42_3B_TGACv1_221877_AA0752320	0.987929	1.01207	1.00815	1.00609	0.995151	1.04653	1.09956	1.10698	0.988142	1.01186	1.02681	1.01644	1.03737	1.13423	1.12626	1.14599
TRIAE_CS42_3B_TGACv1_222356_AA0762980	0.984381	1.01562	1.03179	1.04309	1.04858	0.988776	1.03932	1.00322	0.991334	1.00867	1.10756	1.10671	1.1808	1.14325	1.0989	1.03568
TRIAE_CS42_3B_TGACv1_223815_AA0787850	0.968996	1.031	1.0539	0.972812	1.01932	1.17792	1.11161	1.12616	1.01809	0.981914	1.04132	1.06049	1.07797	1.1151	1.20973	1.15056
TRIAE_CS42_3B_TGACv1_228792_AA0827590	0.990082	1.00992	1.29404	1.22461	1.2742	1.41896	1.42448	1.43126	1.05745	0.94255	1.86702	1.95102	1.79194	2.46143	2.34676	2.46052
TRIAE_CS42_3DL_TGACv1_249782_AA0856200	1.01813	0.981875	1.06784	1.01191	1.07992	1.06784	1.01951	1.17418	0.981132	1.01887	1.03961	1.02839	0.987591	1.12494	1.08006	1.16233
TRIAE_CS42_3DL_TGACv1_251186_AA0878520	1.02083	0.97917	1.04055	1.07044	1.01765	1.12514	1.04468	1.16998	0.993334	1.00667	0.953961	0.94466	0.980933	1.02682	1.06123	1.02744
TRIAE_CS42_3DL_TGACv1_251733_AA0884380	0.956188	1.04381	1.13486	1.14335	1.1861	1.43477	1.3899	1.39072	0.967537	1.03246	1.07597	1.15683	1.0364	1.34595	1.28497	1.31632
TRIAE_CS42_3DS_TGACv1_271859_AA0909590	0.997545	1.00246	0.979868	0.996563	1.00972	1.06236	1.0382	1.10812	0.998451	1.00155	0.970765	0.987803	0.981994	1.12101	1.10397	1.13379
TRIAE_CS42_3DS_TGACv1_274000_AA0934260	0.995296	1.0047	0.977572	0.924807	0.950712	1.35306	1.30725	1.31829	1.04614	0.953858	1.34348	1.46087	1.35419	1.93097	1.92156	1.95238
TRIAE_CS42_4AL_TGACv1_288576_AA0952450	1.00914	0.990864	0.927649	0.926179	0.961882	1.09377	1.09419	1.09587	1.0014	0.998604	1.02416	0.987437	1.07098	1.15817	1.09073	1.11414
TRIAE_CS42_4AL_TGACv1_291270_AA0993350	1.01443	0.985574	1.04443	1.02424	1.00346	1.10387	1.04645	1.00519	0.95127	1.04873	0.98394	0.969115	0.952917	1.15443	1.12121	1.03583
TRIAE_CS42_4AL_TGACv1_291728_AA0996300	1.03012	0.969885	0.954375	0.974538	0.976347	1.00194	0.990823	1.0906	0.962758	1.03724	0.945124	0.97197	1.00171	0.948019	1.1791	1.05856
TRIAE_CS42_4AL_TGACv1_292113_AA0997730	0.979037	1.02096	1.29783	1.23494	1.28565	1.30958	1.31308	1.32324	0.982568	1.01743	2.12212	2.13746	2.09901	2.37135	2.39307	2.43032
TRIAE_CS42_4AL_TGACv1_293019_AA1000030	0.992093	1.00791	0.980823	0.963919	0.923385	1.03299	1.0648	1.0977	0.993065	1.00693	0.947642	1.01058	0.974341	1.04594	1.12587	1.10402
TRIAE_CS42_4BL_TGACv1_320707_AA1046800	1.00908	0.990916	0.923858	1.10072	1.01282	1.09164	1.03527	1.05236	0.964684	1.03532	1.03341	1.04048	1.01983	1.10242	1.1285	1.09726
TRIAE_CS42_4BS_TGACv1_329322_AA1100160	1.00546	0.994536	0.936856	0.969362	0.923992	0.666021	0.639048	0.769071	0.995672	1.00433	0.972669	0.966114	0.960178	0.814371	0.7628	0.754019
TRIAE_CS42_4BS_TGACv1_329455_AA1101520	1.03467	0.965334	1.07481	1.12821	1.04362	1.37502	1.39725	1.33919	1.00843	0.991565	1.05155	1.15714	1.07123	1.32271	1.17776	1.30459
TRIAE_CS42_4BS_TGACv1_329471_AA1101760	1.00801	0.991985	0.996343	1.01253	1.02716	1.10264	1.11307	1.11571	0.990814	1.00919	1.02787	1.02678	1.04079	1.09591	1.16316	1.1711
TRIAE_CS42_4BS_TGACv1_332581_AA1110480	1.01939	0.980606	1.06551	1.07896	1.11953	1.19968	1.09183	1.14486	0.926139	1.07386	0.965753	1.02059	1.01239	1.09513	1.1244	1.19251
TRIAE_CS42_4DL_TGACv1_343563_AA1136610	0.990101	1.0099	1.28253	1.19406	1.25251	1.57197	1.56882	1.58202	1.08319	0.916813	1.65488	1.70435	1.64462	2.21048	2.26741	2.29798
TRIAE_CS42_4DL_TGACv1_344211_AA1144960	1.02659	0.973405	1.02819	1.04939	1.05819	1.0102	1.03339	1.0202	0.987683	1.01232	0.929032	1.03343	1.03148	1.08583	1.02444	1.01818
TRIAE_CS42_5AL_TGACv1_374728_AA1207660	0.992775	1.00723	1.01716	0.990291	1.00294	1.06435	1.09054	1.06457	0.977689	1.02231	1.0047	1.06623	1.0512	1.10028	1.14866	1.20479
TRIAE_CS42_5AL_TGACv1_375929_AA1229020	1.0154	0.984599	0.974332	1.00461	1.0283	1.00487	1.03383	1.04857	0.975603	1.0244	1.01794	1.01407	1.01846	1.03446	1.0515	1.15735
TRIAE_CS42_5AL_TGACv1_376019_AA1230850	0.990679	1.00932	0.982829	0.963205	0.994603	1.00834	1.10777	1.07441	0.990961	1.00904	1.01038	0.979578	1.05223	1.04921	1.13492	1.14831
TRIAE_CS42_5AL_TGACv1_377811_AA1249610	0.971564	1.02844	0.964455	0.967417	0.960012	1.02014	1.03969	0.998815	1.02948	0.970517	0.994833	0.937082	1.01216	0.997872	1.07447	1.12188
TRIAE_CS42_5BL_TGACv1_404184_AA1288920	0.976291	1.02371	1.23886	1.2168	1.26141	1.50582	1.49595	1.50862	0.987859	1.01214	1.25083	1.28974	1.25552	1.63604	1.63121	1.67039
TRIAE_CS42_5BL_TGACv1_404244_AA1291960	1.01504	0.984956	1.06893	1.0506	1.03638	1.07084	1.12801	1.03775	0.988477	1.01152	1.08705	1.01652	1.01458	1.06817	1.06289	1.12842
TRIAE_CS42_5BL_TGACv1_404418_AA1299240	1.0239	0.976098	0.974708	0.947749	0.9194	1.09227	1.03585	1.02807	1.01192	0.988083	1.05786	1.05126	0.966834	1.07078	1.2514	1.19569
TRIAE_CS42_5BL_TGACv1_406904_AA1351330	0.985825	1.01417	0.9676	1.0945	0.9622	1.09585	1.10462	1.06176	1.05351	0.946487	0.947512	1.05386	0.960848	1.03847	1.06035	1.09933
TRIAE_CS42_5DL_TGACv1_434244_AA1432540	0.978466	1.02153	1.07983	1.08245	1.12077	1.31303	1.23	1.27356	0.999008	1.00099	0.977175	1.07741	1.04085	1.2347	1.25339	1.29921
TRIAE_CS42_5DL_TGACv1_435855_AA1455600	1.01028	0.989725	0.967398	1.02042	1.02804	1.07649	1.06482	1.14373	1.00859	0.991413	1.02974	0.986683	1.03721	1.13205	1.05264	1.23261
TRIAE_CS42_5DL_TGACv1_436083_AA1457870	0.994805	1.0052	1.19071	1.21829	1.24965	1.11646	1.17389	1.08057	0.996191	1.00381	1.09998	1.12912	1.1714	1.23177	1.04437	1.12817
TRIAE_CS42_5DS_TGACv1_456986_AA1480690	0.98264	1.01736	0.93924	0.964681	0.956001	1.36696	1.59683	1.46812	1.03465	0.965354	1.0337	1.03433	1.10489	1.30359	1.22607	1.27385
TRIAE_CS42_6AL_TGACv1_471580_AA1511220	0.982251	1.01775	0.892234	1.00157	0.981353	0.786789	0.748895	0.805512	0.990186	1.00981	1.08958	1.09463	0.985505	0.867561	0.857297	0.915459
TRIAE_CS42_6BL_TGACv1_499376_AA1580390	0.989647	1.01035	1.18764	1.17224	1.19295	1.30812	1.30675	1.33002	0.959075	1.04093	1.23146	1.26373	1.2579	1.4704	1.49587	1.54875
TRIAE_CS42_6BL_TGACv1_500434_AA1604570	0.98976	1.01024	0.969196	0.949391	0.953689	0.889385	0.90228	0.92672	1.00386	0.996141	0.9444	0.948047	0.927605	0.857712	0.8304	0.795369
TRIAE_CS42_6BL_TGACv1_500839_AA1610500	0.996677	1.00332	1.04919	0.989365	0.995347	1.05517	1.05517	1.10701	0.985199	1.0148	1.00915	1.05505	1.02012	1.09895	1.04873	1.04939
TRIAE_CS42_6BS_TGACv1_513285_AA1637340	0.977501	1.0225	0.921399	0.925684	0.893737	0.907568	0.967761	0.90114	1.01081	0.989186	0.843697	0.865326	0.87631	0.813113	0.83829	0.84319
TRIAE_CS42_6BS_TGACv1_513359_AA1638830	0.994046	1.00595	1.00394	1.00931	1.0613	1.09468	1.04168	1.08444	0.982447	1.01755	1.02496	1.05495	1.10858	1.15163	1.1675	1.19838
TRIAE_CS42_6BS_TGACv1_513952_AA1652850	0.989491	1.01051	1.16669	1.10904	1.18231	1.24303	1.26463	1.23456	1.00808	0.99192	1.15948	1.17819	1.22395	1.39219	1.31258	1.33963
TRIAE_CS42_6BS_TGACv1_514318_AA1658270	0.988494	1.01151	1.01255	1.08114	1.08473	1.36163	1.22534	1.25852	1.01212	0.987883	1.07863	1.20013	1.16688	1.37963	1.27567	1.33133
TRIAE_CS42_6DL_TGACv1_526838_AA1693100	0.99489	1.00511	1.03817	1.11412	1.11873	1.19046	1.14518	1.15019	1.01994	0.980063	1.01974	1.09455	1.08784	1.24358	1.23589	1.32353
TRIAE_CS42_6DL_TGACv1_529217_AA1717790	0.956883	1.04312	0.8738	0.935396	0.936829	0.998997	1.10586	1.04541	0.973624	1.02638	1.00115	1.0238	0.978211	1.03125	1.11296	1.09232
TRIAE_CS42_6DS_TGACv1_542680_AA1727420	1.0207	0.979305	0.986203	1.02925	1.0665	1.57147	1.25304	1.47047	1.06488	0.935124	0.983746	1.09739	1.04113	1.72862	1.83802	1.87505
TRIAE_CS42_6DS_TGACv1_542696_AA1728130	1.02569	0.974306	1.0533	1.08971	1.06152	1.19894	1.22185	1.16312	1.01625	0.983754	0.943978	1.0084	0.965546	1.03221	1.09496	1.24762
TRIAE_CS42_7AL_TGACv1_556001_AA1752070	1.00507	0.994932	0.890218	0.910593	0.886974	0.744146	0.73553	0.738773	0.996771	1.00323	0.978665	0.938112	0.957594	0.753454	0.740643	0.699455
TRIAE_CS42_7AL_TGACv1_556001_AA1752080	0.950698	1.0493	1.25156	1.09944	1.24853	1.5541	1.50665	1.63419	1.03277	0.96723	1.25652	1.24841	1.23784	1.86505	1.70155	1.85095
TRIAE_CS42_7AL_TGACv1_556054_AA1753810	1.00154	0.998456	1.00948	1.02271	1.0161	1.07784	1.12525	1.04983	1.01312	0.986878	0.947937	1.02899	0.968677	1.05291	0.979048	0.996614
TRIAE_CS42_7AL_TGACv1_556712_AA1769470	0.993181	1.00682	0.971965	0.970753	1.00106	1.02985	1.03834	1.06107	0.960573	1.03943	1.00478	1.01135	1.06631	1.14486	1.03196	1.12575
TRIAE_CS42_7AL_TGACv1_558513_AA1793890	1.0155	0.984503	1.03286	1.03566	0.992532	1.15254	1.15347	1.17345	0.999908	1.00009	0.97105	1.00119	1.02913	1.11699	1.23592	1.27856
TRIAE_CS42_7AL_TGACv1_559924_AA1801280	0.992548	1.00745	1.05524	0.996598	1.04082	1.03855	1.02171	1.03726	0.990897	1.0091	1.01889	1.02508	1.00739	1.05788	1.02817	1.09018
TRIAE_CS42_7AS_TGACv1_570575_AA1837870	0.994625	1.00537	1.01085	0.940675	0.933171	0.975357	1.02728	0.966028	0.970029	1.02997	1.06456	0.977763	0.962509	1.02997	1.04179	1.10538
TRIAE_CS42_7AS_TGACv1_571539_AA1848450	0.98116	1.01884	0.889038	0.936239	0.857258	0.796916	0.749581	0.738585	0.990835	1.00916	0.909255	0.890926	0.832322	0.746483	0.765587	0.755002
TRIAE_CS42_7AS_TGACv1_573368_AA1852750	1.01471	0.985286	1.01615	1.0101	1.02299	1.04573	1.06228	1.07739	0.958063	1.04194	0.983067	1.03228	1.01029	1.07913	1.0834	1.09938
TRIAE_CS42_7BL_TGACv1_577547_AA1878460	1.02613	0.973868	1.12892	1.08084	1.12091	1.12091	1.05401	1.16028	1.0128	0.987198	1.04521	1.04942	1.0329	1.08572	1.10938	1.14374
TRIAE_CS42_7BL_TGACv1_579457_AA1907470	0.973829	1.02617	1.07751	0.998833	1.06918	1.08085	1.09185	1.21954	0.943573	1.05643	1.02183	1.02765	1.03735	1.11237	1.13727	1.12692
TRIAE_CS42_7BS_TGACv1_591871_AA1924040	1.03802	0.961977	1.03284	0.983754	0.983063	1.05842	1.07397	1.05012	0.984149	1.01585	1.04244	0.990285	1.03835	1.0254	1.00869	1.13721
TRIAE_CS42_7BS_TGACv1_592186_AA1932820	0.962868	1.03713	1.06122	1.06165	1.08773	1.286	1.30159	1.29124	1.00268	0.997322	1.19279	1.22208	1.16822	1.4155	1.42574	1.44747
TRIAE_CS42_7BS_TGACv1_593204_AA1949410	1.02454	0.975459	1.00387	1.07104	1.05993	1.13072	1.12736	1.18161	0.989533	1.01047	0.994894	1.07838	1.06995	1.1662	1.24355	1.27342
TRIAE_CS42_7BS_TGACv1_593321_AA1950440	0.980287	1.01971	0.96336	0.963788	0.989929	1.15427	1.10799	1.07992	1.01499	0.985007	0.998864	1.11404	1.09246	1.17833	1.21331	1.32758
TRIAE_CS42_7DL_TGACv1_603951_AA1991550	1.01568	0.984317	0.923525	1.03282	1.02538	1.04026	1.04673	1.07712	1.00032	0.999679	0.96244	1.04366	1.04334	1.01541	1.03371	1.26966
TRIAE_CS42_7DL_TGACv1_604766_AA2001560	1.00365	0.996347	1.00898	1.01609	1.05775	1.07296	1.07928	1.13575	1.01263	0.987367	1.07411	1.08366	1.05501	1.13797	1.18393	1.20561
TRIAE_CS42_7DS_TGACv1_621774_AA2025670	1.02606	0.973941	0.921824	0.997105	0.960912	0.854868	0.878936	0.917481	0.998893	1.00111	0.961077	0.95997	0.953883	0.964582	0.92363	0.978417
TRIAE_CS42_7DS_TGACv1_624130_AA2059090	0.980254	1.01975	0.981963	0.967913	0.943991	1.00702	0.970002	0.987089	1.00096	0.99904	0.945084	0.974462	0.988671	1.02074	1.03111	1.0336
TRIAE_CS42_U_TGACv1_642463_AA2118110	1.01536	0.984642	0.975213	1.00793	0.991928	1.04822	1.05165	1.03836	0.967003	1.033	1.0121	1.01296	1.00766	1.06893	1.1322	1.15453
TRIAE_CS42_U_TGACv1_658309_AA2151750	0.993228	1.00677	1.02162	1.01042	1.00951	1.00208	1.01016	1.01953	0.996639	1.00336	1.03038	1.01812	1.03249	0.999802	0.97832	0.953147
